# Supplementary material for: 1-Iodo-4-meth­oxy-2-nitro­benzene
Source: Acta Crystallogr Sect E Struct Rep Online. 2012 Feb 17;68(Pt 3):o761. doi: 10.1107/S1600536812006484 (PMC3295526; doi:10.1107/S1600536812006484)
Supplement: Supplementary file 2 [file e-68-0o761-Isup2.hkl]

#
# h,k,l, Fc-squared, Fo-squared, sigma(Fo-squared) and status flag
#
data_I
_shelx_title ' 2011ncs0511'
_shelx_refln_list_code          4
_shelx_F_calc_maximum      397.72
_exptl_crystal_F_000      1056.00
_reflns_d_resolution_high  0.7710
 
loop_
 _symmetry_equiv_pos_as_xyz
 'x, y, z'
 '-x+1/2, -y, z+1/2'
 'x+1/2, -y+1/2, -z'
 '-x, y+1/2, -z+1/2'
 '-x, -y, -z'
 'x-1/2, y, -z-1/2'
 '-x-1/2, y-1/2, z'
 'x, -y-1/2, z-1/2'
 
_cell_length_a    18.6370
_cell_length_b    11.6257
_cell_length_c     7.4740
_cell_angle_alpha  90.000
_cell_angle_beta   90.000
_cell_angle_gamma  90.000
 
_shelx_F_squared_multiplier     1.000
 
loop_
 _refln_index_h
 _refln_index_k
 _refln_index_l
 _refln_F_squared_calc
 _refln_F_squared_meas
 _refln_F_squared_sigma
 _refln_observed_status
   4   0   0       11.71       17.74      6.90 o
   6   0   0    27752.70    28059.60    479.03 o
   8   0   0    55289.69    56320.96    770.85 o
  10   0   0    87892.52    90378.60   1280.68 o
  12   0   0    43285.07    42638.34    579.39 o
  14   0   0      730.25      750.09     22.67 o
  16   0   0     2538.38     2488.81     54.21 o
  18   0   0    51463.29    52135.91   1048.75 o
  20   0   0    29686.89    30093.42    600.27 o
  22   0   0     5695.75     5714.90    123.21 o
   4   1   0    35006.59    35767.00    386.73 o
   6   1   0    23898.27    24635.96    263.29 o
   8   1   0    13113.99    14184.00    201.71 o
  10   1   0        1.03       11.97      4.05 o
  12   1   0     7368.83     7368.78     79.76 o
  14   1   0    20424.71    20082.07    400.28 o
  16   1   0     3908.57     3874.49     56.77 o
  18   1   0     2770.61     2726.19     46.16 o
  20   1   0      224.35      228.90     15.84 o
  22   1   0     3492.25     3548.34     57.50 o
  24   1   0     2848.99     2752.97     67.03 o
   0   2   0     2712.74     2816.11     34.37 o
   2   2   0    48012.92    49332.28    384.59 o
   4   2   0     2641.73     2445.57     23.81 o
   6   2   0     7963.62     8097.91     58.57 o
   8   2   0    19642.43    20256.63    281.85 o
  10   2   0    12217.66    11612.18    123.08 o
  12   2   0    17563.47    17924.89    193.99 o
  14   2   0      250.69      255.46     11.19 o
  16   2   0    18443.99    18238.90    246.25 o
  18   2   0     4288.44     4424.15     66.52 o
  20   2   0     5111.59     5186.16     78.31 o
  22   2   0      991.59      980.74     43.37 o
   2   3   0   110383.27   112500.83   1319.27 o
   4   3   0   108169.97   112696.55   1324.95 o
   6   3   0    75694.38    77701.01    770.88 o
   8   3   0     4069.48     3618.75     33.36 o
  10   3   0      114.21       91.33     11.81 o
  12   3   0    20265.82    19741.85    212.41 o
  14   3   0    50597.61    49334.87   1509.59 o
  16   3   0    28891.48    29357.12    406.16 o
  18   3   0     5157.60     4963.40     74.91 o
  20   3   0     4455.87     4409.88    103.50 o
  22   3   0    13335.61    13572.64    275.00 o
   0   4   0    16034.58    16410.66    212.23 o
   2   4   0     4765.02     4753.91     30.75 o
   4   4   0     6384.41     6869.09     50.86 o
   6   4   0     2370.75     2237.98     23.25 o
   8   4   0     8376.14     7831.22    167.95 o
  10   4   0     7494.10     7255.23     75.23 o
  12   4   0     3197.83     3208.88     50.77 o
  14   4   0      210.77      241.09     10.55 o
  16   4   0      666.92      685.11     26.61 o
  18   4   0     1049.67     1241.94     49.28 o
  20   4   0     3844.25     3792.85     88.71 o
  22   4   0     1267.94     1324.74     52.24 o
   2   5   0     9758.92     9707.82     67.52 o
   4   5   0    25320.68    25438.58    192.65 o
   6   5   0    21264.50    20868.53    192.64 o
   8   5   0    12912.32    13662.51    146.35 o
  10   5   0     2946.91     2905.75     70.97 o
  12   5   0    14996.66    15081.70    291.76 o
  14   5   0    21503.85    20872.79    825.50 o
  16   5   0     8801.16     8569.40    174.46 o
  18   5   0       76.42       46.33     20.70 o
  20   5   0     1930.05     2039.35     65.05 o
  22   5   0     4480.71     4806.12    108.42 o
   0   6   0    40556.63    39123.34    666.80 o
   2   6   0    36628.91    36658.10    312.72 o
   4   6   0     6682.01     6912.92     51.59 o
   6   6   0    13729.58    13387.90    123.74 o
   8   6   0    45854.94    46379.94    521.84 o
  10   6   0    21539.72    21730.03    425.81 o
  12   6   0    16769.78    17023.47    340.06 o
  14   6   0      175.02      184.32     22.67 o
  16   6   0     8697.37     8675.85    187.28 o
  18   6   0    16306.39    16550.35    334.14 o
  20   6   0    16301.35    16929.83    357.80 o
  22   6   0     2433.36     2258.16     63.08 o
   2   7   0      217.07      254.03      7.37 o
   4   7   0        9.81       22.54      4.21 o
   6   7   0      710.87      751.92     10.76 o
   8   7   0     2157.55     2208.74     90.68 o
  10   7   0     3554.30     3500.11     83.78 o
  12   7   0       40.69       28.58     18.73 o
  14   7   0      204.29      191.22     32.53 o
  16   7   0       10.68        9.86     20.70 o
  18   7   0      422.01      391.31     38.44 o
  20   7   0      119.19      154.75     35.48 o
   0   8   0    37114.95    36836.32    504.58 o
   2   8   0    24539.79    24578.06    208.99 o
   4   8   0     1624.95     1573.71     34.64 o
   6   8   0      512.91      492.65      9.79 o
   8   8   0    32459.34    28868.06   2349.34 o
  10   8   0    41950.54    41376.36    822.05 o
  12   8   0     7652.71     7771.00    161.65 o
  14   8   0       98.51      129.12     23.66 o
  16   8   0     5076.45     5538.47    131.09 o
  18   8   0    10807.68    10580.16    220.79 o
  20   8   0     8481.20     8832.57    190.23 o
   2   9   0     7234.19     6936.39     61.63 o
   4   9   0    26107.63    26366.14    225.71 o
   6   9   0    47634.64    45791.44   2082.03 o
   8   9   0     2177.89     2097.45     92.16 o
  10   9   0       59.48       35.48     18.73 o
  12   9   0    15541.64    15627.76    319.36 o
  14   9   0    14700.47    15253.21    308.51 o
  16   9   0    10491.25    10828.54    223.75 o
  18   9   0     1579.68     1726.89     65.05 o
   0  10   0      950.78      865.38     17.23 o
   2  10   0       93.23      117.73      9.70 o
   4  10   0       11.95       15.20      6.14 o
   6  10   0     2395.09     2350.21     73.43 o
   8  10   0      445.82      447.49     24.64 o
  10  10   0        0.31        9.86     23.66 o
  12  10   0      118.20      125.18     30.56 o
  14  10   0        9.04       17.74     19.71 o
  16  10   0        1.90      -22.67     22.67 o
  18  10   0      422.76      489.88     34.50 o
   2  11   0     7210.92     7389.38     71.32 o
   4  11   0    24624.22    24782.70    275.04 o
   6  11   0    24505.34    24389.36    478.05 o
   8  11   0     9387.44     8859.18    186.29 o
  10  11   0     1350.41     1224.20     40.41 o
  12  11   0    14074.66    14299.08    289.79 o
  14  11   0    14020.51    13824.97    282.89 o
  16  11   0     6417.02     6156.48    138.98 o
   0  12   0    22084.51    21842.20    301.00 o
   2  12   0     7963.13     8258.67     81.06 o
   4  12   0     3364.74     3220.84     63.73 o
   6  12   0     2326.96     2237.47     55.20 o
   8  12   0    12861.76    12542.62    259.23 o
  10  12   0    12319.57    12258.75    257.26 o
  12  12   0     8863.00     9067.16    190.23 o
  14  12   0       37.24       20.70     29.57 o
   2  13   0      304.72      336.11     13.26 o
   4  13   0     1172.31     1222.40     32.03 o
   6  13   0       18.34       22.79     11.79 o
   8  13   0       79.36       53.23     17.74 o
  10  13   0     1408.04     1442.03     44.36 o
  12  13   0       11.21        4.93     18.73 o
   0  14   0     9471.77     9604.35    198.12 o
   2  14   0    10127.13    10044.94    207.98 o
   4  14   0     1143.48     1117.88     24.68 o
   6  14   0     2294.69     2239.21     42.61 o
   8  14   0    10304.92    10179.89    149.83 o
   1   1   1     5108.06     5040.88     39.98 o
   2   1   1      276.02      296.92      4.11 o
   3   1   1    34781.45    35276.91    232.79 o
   4   1   1      623.50      636.07      7.87 o
   5   1   1    95957.28    98239.08    987.10 o
   6   1   1        8.19        9.68      2.77 o
   7   1   1    65086.07    66022.64    528.63 o
   8   1   1     1141.96     1263.49     10.22 o
   9   1   1      268.22      235.25      6.05 o
  10   1   1      474.47      529.95     11.60 o
  11   1   1    20533.22    20371.92    201.23 o
  12   1   1      142.48      142.07      8.10 o
  13   1   1    38802.20    38861.57    336.45 o
  14   1   1       69.78       66.07      3.74 o
  15   1   1    23396.91    23040.96    397.68 o
  16   1   1      305.53      298.58     10.46 o
  17   1   1     6193.30     6146.18     61.53 o
  18   1   1      304.14      318.69     11.36 o
  19   1   1      215.53      226.70     10.95 o
  20   1   1       22.80       23.02      6.76 o
  21   1   1     7437.97     7446.66     75.38 o
  22   1   1       11.52        4.06      6.92 o
  23   1   1    13518.98    13425.02    198.29 o
   0   2   1      173.47      163.16      6.47 o
   1   2   1    41993.06    42537.13    268.56 o
   2   2   1      126.59      134.78      3.46 o
   3   2   1    19280.84    18844.63    148.36 o
   4   2   1      886.00      963.76      7.21 o
   5   2   1      220.78      198.32      4.35 o
   6   2   1      842.24      902.34      8.31 o
   7   2   1    18217.70    17698.14    121.75 o
   8   2   1       47.31       56.03      3.75 o
   9   2   1    62307.39    62878.58    516.05 o
  10   2   1      390.43      426.91     11.92 o
  11   2   1    25765.54    25043.83    210.73 o
  12   2   1      491.45      508.03      8.66 o
  13   2   1     3101.18     3025.78     43.45 o
  14   2   1        3.03        3.30      1.91 o
  15   2   1     6978.80     6796.98     67.59 o
  16   2   1      183.64      188.51     10.74 o
  17   2   1     8231.01     8268.26     71.62 o
  18   2   1      620.63      616.63     13.15 o
  19   2   1    14389.12    14465.32    126.67 o
  20   2   1       88.27       75.14      9.53 o
  21   2   1     8222.86     8234.37     98.95 o
  22   2   1       68.12       68.46     12.88 o
  23   2   1      315.54      249.76     21.95 o
   1   3   1     1076.91      991.59     12.66 o
   2   3   1     1123.18     1220.52      9.22 o
   3   3   1     4085.35     3957.25     23.93 o
   4   3   1       67.89       73.16      2.20 o
   5   3   1    14956.22    15290.82    119.81 o
   6   3   1      532.76      610.15      6.62 o
   7   3   1     5197.48     5328.35     35.87 o
   8   3   1     4985.92     5341.47     35.95 o
   9   3   1      152.05      160.50      3.54 o
  10   3   1     1139.42     1284.55     12.18 o
  11   3   1      528.49      505.46      7.83 o
  12   3   1        0.63        1.16      2.49 o
  13   3   1      464.84      539.97     12.04 o
  14   3   1       43.12       34.23      3.58 o
  15   3   1     1351.59     1442.07     15.86 o
  16   3   1       80.28       95.04      6.29 o
  17   3   1     3493.10     3476.48     32.40 o
  18   3   1      342.22      354.77     18.52 o
  19   3   1        0.57        6.71      6.20 o
  20   3   1      144.79      184.80     17.52 o
  21   3   1      409.72      422.38     24.39 o
  22   3   1        9.50        5.64     13.48 o
  23   3   1      692.97      725.16     24.36 o
   0   4   1     2501.54     2663.28     23.76 o
   1   4   1    99458.22   100343.35    641.42 o
   2   4   1     3608.98     3752.89     21.67 o
   3   4   1    37687.02    38178.06    229.18 o
   4   4   1        8.92        9.31      1.62 o
   5   4   1      696.34      794.82      8.66 o
   6   4   1     2360.44     2554.00     28.12 o
   7   4   1    56452.39    58279.56    484.30 o
   8   4   1      392.74      459.42      9.03 o
   9   4   1    73947.88    74419.62    603.50 o
  10   4   1        4.86        7.89      2.79 o
  11   4   1    43793.44    43846.48    346.09 o
  12   4   1      300.54      293.68      6.75 o
  13   4   1     6607.84     6523.96     68.42 o
  14   4   1      102.12      101.83      2.68 o
  15   4   1      861.75      940.13     14.37 o
  16   4   1      567.42      510.18     15.93 o
  17   4   1    16880.85    16954.82    164.06 o
  18   4   1      184.56      130.85     16.44 o
  19   4   1    27042.20    27251.71    388.76 o
  20   4   1       30.12        9.90     15.63 o
  21   4   1    11657.34    11774.54    173.84 o
  22   4   1      267.50      316.85     21.07 o
  23   4   1     1096.30     1156.88     34.83 o
   1   5   1    14101.06    14991.60     87.81 o
   2   5   1      364.66      350.35      6.67 o
   3   5   1    28036.49    27914.72    174.31 o
   4   5   1       46.10       35.87      2.75 o
   5   5   1    39192.93    39579.36    237.77 o
   6   5   1        0.11        0.59      2.34 o
   7   5   1    24948.79    25242.61    166.87 o
   8   5   1     1401.55     1510.23     11.36 o
   9   5   1     1936.17     1952.97     15.03 o
  10   5   1      191.85      228.37      5.33 o
  11   5   1     4264.43     4132.71     42.71 o
  12   5   1      483.14      459.97      6.14 o
  13   5   1    21665.60    21001.37    220.99 o
  14   5   1      225.16      202.30     12.24 o
  15   5   1    17112.55    17373.41    194.04 o
  16   5   1      240.82      247.18     12.73 o
  17   5   1     7375.39     7155.10    108.79 o
  18   5   1        7.93       -5.57     12.88 o
  19   5   1        3.46       12.92     13.19 o
  20   5   1        8.41       12.32     13.24 o
  21   5   1     2825.84     2958.54     52.27 o
  22   5   1        0.79       -6.51     14.76 o
   0   6   1     3309.63     3691.04     32.22 o
   1   6   1     5616.58     5272.44     31.73 o
   2   6   1     1810.33     1993.98     26.49 o
   3   6   1     5166.30     5403.25     38.62 o
   4   6   1       59.81       80.05      2.94 o
   5   6   1      345.26      378.44      4.49 o
   6   6   1      353.23      360.40      5.48 o
   7   6   1     7318.71     7119.56     46.36 o
   8   6   1        7.50        8.27      2.22 o
   9   6   1     3685.08     3567.09     45.13 o
  10   6   1      643.54      644.18      7.42 o
  11   6   1     1916.35     1880.93     38.64 o
  12   6   1      160.89      173.09      4.44 o
  13   6   1      317.79      316.75     11.67 o
  14   6   1      104.68       95.27     11.70 o
  15   6   1       24.06       30.29     14.28 o
  16   6   1      195.16      210.86     26.12 o
  17   6   1     2269.66     2198.63     51.75 o
  18   6   1      170.11      145.31     23.16 o
  19   6   1     2249.45     2418.65     49.25 o
  20   6   1       17.61       24.15     14.64 o
  21   6   1     1865.04     1928.42     40.42 o
  22   6   1       38.75       22.35     17.68 o
   1   7   1     6382.71     5998.48     37.73 o
   2   7   1        3.66        6.73      3.44 o
   3   7   1    55831.49    55587.02    688.82 o
   4   7   1      617.72      574.97      9.67 o
   5   7   1    70219.15    69596.59    647.31 o
   6   7   1      384.56      353.15      7.78 o
   7   7   1    24108.69    23774.15    183.37 o
   8   7   1      399.89      356.30      8.19 o
   9   7   1      290.08      293.49     12.23 o
  10   7   1      280.63      295.38     15.93 o
  11   7   1     3935.61     3905.07     40.60 o
  12   7   1      137.56      147.67      8.64 o
  13   7   1    29024.44    29086.63    283.97 o
  14   7   1      217.30      204.32     21.50 o
  15   7   1    33597.24    33695.07    478.11 o
  16   7   1       44.50       17.39     15.67 o
  17   7   1     8760.00     9040.03    132.77 o
  18   7   1      117.92      105.85     19.64 o
  19   7   1        0.20       -1.48     13.24 o
  20   7   1       18.21       24.36     15.67 o
  21   7   1     5658.52     5828.23     95.99 o
   0   8   1       88.70      118.69      7.09 o
   1   8   1    25338.90    25252.94    211.35 o
   2   8   1       15.08        8.39      3.65 o
   3   8   1     6138.89     6050.76     38.90 o
   4   8   1        8.32        8.45      2.89 o
   5   8   1      184.35      200.89      5.28 o
   6   8   1        7.64        9.30      2.04 o
   7   8   1    12776.88    12607.21    107.26 o
   8   8   1       19.14       14.96      2.79 o
   9   8   1     5502.91     5452.84     47.92 o
  10   8   1     1217.58     1196.20     13.93 o
  11   8   1    12844.89    12907.06    127.42 o
  12   8   1       93.12      120.55      8.56 o
  13   8   1     6997.67     7007.91     83.16 o
  14   8   1       22.19       30.06     15.33 o
  15   8   1      163.20      190.35     29.08 o
  16   8   1       12.77       -1.26     15.32 o
  17   8   1     6232.78     6372.15    107.93 o
  18   8   1       36.71        9.34     17.76 o
  19   8   1     5341.03     5356.39     87.11 o
  20   8   1        3.42       -4.01     14.28 o
   1   9   1     1422.64     1332.01     12.54 o
   2   9   1      245.51      226.21      7.17 o
   3   9   1     8535.73     8221.65     69.71 o
   4   9   1       58.79       71.12      3.54 o
   5   9   1     2795.69     2863.20     20.07 o
   6   9   1      669.75      659.88      9.31 o
   7   9   1     2571.80     2546.64     25.52 o
   8   9   1      966.87      959.12     14.22 o
   9   9   1      234.24      231.18      6.78 o
  10   9   1      245.35      255.95     10.86 o
  11   9   1     4103.40     3989.53     44.00 o
  12   9   1       17.49       15.08      7.28 o
  13   9   1     3610.06     3548.30    127.15 o
  14   9   1       39.68       39.92     15.33 o
  15   9   1     2194.04     2298.33     58.15 o
  16   9   1       22.94       36.25     15.67 o
  17   9   1      826.32      840.48     73.93 o
  18   9   1      129.24      166.12     20.97 o
  19   9   1       50.49       44.83     22.97 o
   0  10   1      219.30      242.03     15.51 o
   1  10   1    40694.15    40843.31    283.61 o
   2  10   1       88.04       97.94      5.82 o
   3  10   1     4245.70     4380.99     39.00 o
   4  10   1       18.93       17.86      4.04 o
   5  10   1     1996.88     1957.14     17.29 o
   6  10   1       53.27       65.95      4.66 o
   7  10   1     7631.63     7738.86     64.28 o
   8  10   1        1.95       -2.31      8.05 o
   9  10   1    23877.97    23887.07    235.70 o
  10  10   1       10.86       13.02      8.60 o
  11  10   1    16854.87    16837.06    166.05 o
  12  10   1      118.71      178.83     43.37 o
  13  10   1     3400.11     3335.44     97.09 o
  14  10   1       30.77       38.29     17.68 o
  15  10   1     1354.92     1283.20     31.71 o
  16  10   1       19.33       41.45     18.41 o
  17  10   1     9333.33     9274.19    140.44 o
   1  11   1     1810.50     1736.87     16.29 o
   2  11   1      636.72      604.39      7.99 o
   3  11   1     6270.96     6240.74     41.50 o
   4  11   1      292.95      254.77      6.44 o
   5  11   1     2115.55     2248.10     22.56 o
   6  11   1       50.20       54.65      7.33 o
   7  11   1     1881.99     1914.94     23.52 o
   8  11   1      108.53      108.33     10.11 o
   9  11   1       93.18       89.31      9.56 o
  10  11   1       54.92       48.59      9.06 o
  11  11   1       98.10      118.49     13.29 o
  12  11   1        7.99        2.51     10.14 o
  13  11   1     1990.21     2024.16     43.22 o
  14  11   1      151.23      154.52     18.46 o
  15  11   1     2793.66     2791.53     44.40 o
  16  11   1       25.17       11.56     12.65 o
   0  12   1      226.53      231.32      9.54 o
   1  12   1     8259.51     8217.70     53.90 o
   2  12   1       21.42       16.36      5.16 o
   3  12   1     2742.22     2623.81     22.97 o
   4  12   1       71.86       76.76      6.86 o
   5  12   1      447.87      433.50     11.65 o
   6  12   1        3.23        4.77      8.08 o
   7  12   1     3411.04     3287.41     36.53 o
   8  12   1       92.04      107.40     10.02 o
   9  12   1     5834.42     5793.36     72.07 o
  10  12   1      140.30      131.97     15.22 o
  11  12   1     5605.57     5738.50     72.99 o
  12  12   1      248.24      248.22     15.72 o
  13  12   1      782.97      909.08     38.96 o
  14  12   1       82.65      102.96     19.72 o
   1  13   1     2572.14     2607.92     26.99 o
   2  13   1      181.21      172.57     15.00 o
   3  13   1    14719.09    14682.93    131.23 o
   4  13   1        7.28       -6.86      8.97 o
   5  13   1    14045.51    13989.58    126.01 o
   6  13   1        9.70       10.44      7.40 o
   7  13   1     6939.60     7130.78    134.39 o
   8  13   1       47.57       56.78     12.29 o
   9  13   1      633.55      695.93     19.33 o
  10  13   1       79.47       89.71     13.60 o
  11  13   1     2312.94     2323.09     37.80 o
   0  14   1       85.34       59.45     10.74 o
   1  14   1     1092.11     1123.14     27.85 o
   2  14   1        9.49        6.66      6.35 o
   3  14   1       77.92       59.10     10.68 o
   4  14   1      329.22      370.31     13.44 o
   5  14   1        0.75        1.19      8.14 o
   6  14   1      201.07      207.01     26.26 o
   7  14   1      320.66      323.95     21.06 o
   8  14   1       32.74       49.35     13.48 o
   0   0   2   158181.81   162273.42   3395.63 o
   1   0   2     1275.64     1308.14     13.13 o
   2   0   2   144922.23   146967.72   2157.11 o
   3   0   2    10962.28    11666.36     86.63 o
   4   0   2       33.45       55.87      9.82 o
   5   0   2        3.90       10.48      2.81 o
   6   0   2    17404.41    17095.16    158.23 o
   7   0   2      812.74      875.13     11.47 o
   8   0   2    50550.70    50699.28    569.79 o
   9   0   2      855.70      852.31     13.85 o
  10   0   2    71497.16    71268.50    871.03 o
  11   0   2      436.40      472.18     12.79 o
  12   0   2    46712.96    47510.68    531.70 o
  13   0   2        0.78        3.75      4.11 o
  14   0   2     1452.58     1492.82     21.48 o
  15   0   2       64.19       62.34     12.32 o
  16   0   2    16778.96    16750.45    226.84 o
  17   0   2     1112.21     1090.94     22.72 o
  18   0   2    23483.67    23472.37    265.28 o
  19   0   2      179.26      170.39     12.86 o
  20   0   2    25619.65    25632.53    291.35 o
  21   0   2       24.57       10.71      9.79 o
  22   0   2     5270.52     5248.36     82.57 o
  23   0   2      215.01      231.05     24.64 o
   1   1   2    15715.87    16434.34     94.08 o
   2   1   2    76513.74    78096.02    428.86 o
   3   1   2     9468.78     9814.30     57.11 o
   4   1   2    18502.38    18052.52     99.60 o
   5   1   2      566.86      585.50      5.81 o
   6   1   2    15748.36    15981.50     92.75 o
   7   1   2       69.25       64.79      3.76 o
   8   1   2     5715.78     5883.24     51.03 o
   9   1   2      238.52      321.05      8.60 o
  10   1   2        8.42       11.69      3.60 o
  11   1   2       90.41      110.69      3.43 o
  12   1   2     8861.58     8952.66     67.34 o
  13   1   2      184.87      171.20      8.20 o
  14   1   2     3603.15     3578.16     32.06 o
  15   1   2     2197.27     2157.38     22.69 o
  16   1   2    13037.69    12609.69    120.47 o
  17   1   2      199.82      200.75      9.04 o
  18   1   2     3628.80     3607.08     31.93 o
  19   1   2      118.20      134.48      7.70 o
  20   1   2     1134.43     1146.56     27.52 o
  21   1   2       46.19       45.43      8.19 o
  22   1   2     4042.97     4032.60     47.23 o
  23   1   2        0.78       -7.46     10.21 o
   0   2   2    80954.66    82194.98    666.68 o
   1   2   2      430.43      391.06      4.75 o
   2   2   2    15767.12    15360.41     88.44 o
   3   2   2      221.66      261.48      5.02 o
   4   2   2       11.07       22.30      2.57 o
   5   2   2     1023.23     1107.31      8.34 o
   6   2   2     9530.08     9994.72     61.17 o
   7   2   2      748.22      873.89      9.32 o
   8   2   2    11644.30    11275.52     98.10 o
   9   2   2      288.49      316.66      5.39 o
  10   2   2    14609.32    14546.08    109.76 o
  11   2   2       28.07       35.83      3.81 o
  12   2   2     8507.47     8321.04     94.33 o
  13   2   2      187.89      198.74      5.97 o
  14   2   2      200.28      207.40      6.56 o
  15   2   2       39.46       40.66      5.33 o
  16   2   2     3658.45     3632.32     46.88 o
  17   2   2        4.53        5.74      5.58 o
  18   2   2    13985.47    13919.46    111.50 o
  19   2   2      138.34      141.61      8.84 o
  20   2   2     4432.77     4378.33     42.61 o
  21   2   2       18.64       29.24      7.78 o
  22   2   2     1194.61     1216.85     23.29 o
  23   2   2      115.64      117.42     16.76 o
   1   3   2      231.97      218.79      5.72 o
   2   3   2    34053.69    33815.06    197.57 o
   3   3   2       24.38       31.01      3.00 o
   4   3   2   103715.83   105174.29    711.80 o
   5   3   2        0.55        5.28      2.84 o
   6   3   2    58474.57    56807.90    681.20 o
   7   3   2      475.85      493.32      8.10 o
   8   3   2    12627.87    12649.75     81.78 o
   9   3   2      439.39      519.04      7.91 o
  10   3   2      491.19      458.45      5.83 o
  11   3   2     1291.51     1311.93     20.00 o
  12   3   2    22317.96    22090.08    187.43 o
  13   3   2      120.11      131.39      6.35 o
  14   3   2    51597.57    52278.85    461.06 o
  15   3   2       80.59       86.76      6.04 o
  16   3   2    23589.46    24162.38    191.57 o
  17   3   2      198.38      209.10     20.34 o
  18   3   2     1083.20     1094.14     18.82 o
  19   3   2      333.78      306.19     19.35 o
  20   3   2     1412.59     1459.63     21.17 o
  21   3   2       29.14       25.74     12.74 o
  22   3   2    11866.87    11858.90    143.58 o
  23   3   2       33.16       45.21     15.17 o
   0   4   2    16615.96    16431.73    135.39 o
   1   4   2      338.23      332.82      4.92 o
   2   4   2    11079.51    11187.49     68.66 o
   3   4   2      390.19      433.41      8.70 o
   4   4   2      183.71      215.89      6.85 o
   5   4   2     1014.70     1046.72     10.81 o
   6   4   2     3666.86     3629.55     24.33 o
   7   4   2      220.51      294.98      7.36 o
   8   4   2     6154.98     5833.17     38.11 o
   9   4   2      539.36      588.73      5.83 o
  10   4   2     2418.19     2217.10     15.52 o
  11   4   2       28.09       39.97      5.22 o
  12   4   2     2689.63     2739.80     32.00 o
  13   4   2       19.30       20.77      3.07 o
  14   4   2      607.43      611.71     10.30 o
  15   4   2      272.91      263.01      7.70 o
  16   4   2        4.92        3.96      5.10 o
  17   4   2      299.52      307.18     16.82 o
  18   4   2     2957.58     2862.37     34.01 o
  19   4   2        3.50        2.24     13.22 o
  20   4   2     4228.74     4199.84     56.41 o
  21   4   2       75.48       78.43     11.84 o
  22   4   2     1254.39     1265.99     31.27 o
   1   5   2      533.99      566.82     10.34 o
   2   5   2    13950.63    13865.83     90.70 o
   3   5   2        0.18        3.24      2.61 o
   4   5   2    31098.62    30712.95    193.79 o
   5   5   2        1.17        0.73      2.10 o
   6   5   2    19595.91    19643.49    128.97 o
   7   5   2      689.11      705.03      6.15 o
   8   5   2     2353.61     2270.58     16.48 o
   9   5   2       27.56       26.84      2.68 o
  10   5   2      398.22      383.56      5.71 o
  11   5   2       67.82       61.71      3.67 o
  12   5   2    10025.84     9328.33    252.42 o
  13   5   2        5.04       10.78      3.23 o
  14   5   2    20837.15    20739.27    163.05 o
  15   5   2       44.22       46.66      5.12 o
  16   5   2     7952.68     8035.33     81.82 o
  17   5   2        2.22       -3.31     12.48 o
  18   5   2      270.64      309.99     19.86 o
  19   5   2        0.88       15.44     13.34 o
  20   5   2     2688.15     2767.03     41.98 o
  21   5   2       10.13       -3.46     10.21 o
  22   5   2     3910.66     3834.79     54.83 o
   0   6   2    38581.07    37396.48    414.25 o
   1   6   2        2.77       -0.18      3.45 o
   2   6   2    28062.01    27814.16    187.17 o
   3   6   2       74.85       97.08      3.29 o
   4   6   2     4625.84     4670.07     29.60 o
   5   6   2        9.99       15.10      2.59 o
   6   6   2     3827.82     3552.90     41.36 o
   7   6   2        4.02        5.33      1.63 o
   8   6   2    39687.28    38529.45    408.17 o
   9   6   2       63.04       63.77      4.43 o
  10   6   2    44353.91    43388.14    758.88 o
  11   6   2      776.54      725.18     10.59 o
  12   6   2     7556.91     7352.56     66.19 o
  13   6   2      651.98      631.10     11.37 o
  14   6   2       37.96       55.93      7.42 o
  15   6   2       18.45       15.64      9.19 o
  16   6   2     7345.24     7326.01     76.72 o
  17   6   2       75.30       79.07     13.06 o
  18   6   2    16583.92    17031.57    198.77 o
  19   6   2        7.91        2.46     13.26 o
  20   6   2    11173.76    11492.47    137.97 o
  21   6   2       32.70       30.19     13.87 o
   1   7   2       12.99       11.70      4.42 o
   2   7   2      376.54      400.77      9.10 o
   3   7   2      270.62      277.99      5.26 o
   4   7   2     1291.94     1245.08     10.80 o
   5   7   2      315.80      319.54      4.95 o
   6   7   2     1616.96     1571.15     21.22 o
   7   7   2      235.40      232.61     10.98 o
   8   7   2     1300.78     1284.34     22.63 o
   9   7   2      138.53      150.32      7.17 o
  10   7   2       12.64       16.37      5.12 o
  11   7   2      123.15      126.17      6.24 o
  12   7   2        5.58       11.91      6.35 o
  13   7   2       28.29       19.16      6.94 o
  14   7   2       63.41       71.68      7.89 o
  15   7   2       39.97       32.50     10.43 o
  16   7   2      449.39      466.23     14.01 o
  17   7   2       39.18       25.49     12.67 o
  18   7   2      194.69      217.32     18.42 o
  19   7   2       26.88       17.96     12.70 o
  20   7   2       20.03        0.97     10.99 o
   0   8   2    33080.46    32881.70    318.55 o
   1   8   2      141.98      151.98      9.47 o
   2   8   2    20002.99    19588.76    132.23 o
   3   8   2      213.32      198.99      7.31 o
   4   8   2     5549.16     5387.44     39.80 o
   5   8   2      573.50      550.26      8.64 o
   6   8   2     9023.36     8451.81    116.78 o
   7   8   2       79.81       83.65      5.26 o
   8   8   2    20079.62    19711.97    155.37 o
   9   8   2      524.56      521.65     10.20 o
  10   8   2    22695.27    22969.03    183.32 o
  11   8   2      465.68      450.42     13.16 o
  12   8   2    12152.71    12452.71    110.43 o
  13   8   2      560.38      475.19     12.90 o
  14   8   2        2.95       12.45     11.78 o
  15   8   2       56.28       30.53     13.34 o
  16   8   2     5037.75     4964.74     59.18 o
  17   8   2        2.32       12.83     12.32 o
  18   8   2     9891.88     9798.19    119.69 o
  19   8   2      158.57      148.42     15.91 o
   1   9   2       12.56        9.10      4.60 o
   2   9   2     6530.18     6390.65     44.35 o
   3   9   2        1.39        1.73      4.03 o
   4   9   2    22106.81    21538.44    168.48 o
   5   9   2      420.33      396.34      8.62 o
   6   9   2    29098.49    29109.74    213.31 o
   7   9   2       80.23       90.84      7.80 o
   8   9   2    16562.43    16494.87    132.06 o
   9   9   2      203.45      228.35      7.86 o
  10   9   2     3994.19     3895.87     35.04 o
  11   9   2       97.07      122.04      9.05 o
  12   9   2    13159.68    13075.68    116.34 o
  13   9   2       88.97       88.97     11.89 o
  14   9   2    14631.86    14934.96    153.17 o
  15   9   2       40.94       25.26     11.53 o
  16   9   2     6973.39     6976.76     87.60 o
  17   9   2       12.23       26.23     13.46 o
  18   9   2     2077.15     2142.22     36.41 o
   0  10   2      264.85      317.23     12.24 o
   1  10   2        1.39        3.35      4.64 o
   2  10   2      250.39      247.66      7.38 o
   3  10   2       77.27       76.45      5.25 o
   4  10   2      450.45      450.23      7.56 o
   5  10   2      653.70      657.81     11.30 o
   6  10   2      126.78      152.36     16.61 o
   7  10   2      371.26      374.24      9.20 o
   8  10   2      202.43      230.27     21.62 o
   9  10   2       59.68       60.37      9.86 o
  10  10   2      219.04      222.48     14.56 o
  11  10   2       40.50       31.58      9.64 o
  12  10   2        3.68       10.66      7.49 o
  13  10   2        3.08        6.90      9.02 o
  14  10   2       26.98       19.09     11.71 o
  15  10   2        4.31        6.39      9.88 o
  16  10   2      187.01      167.40     15.55 o
  17  10   2        0.74        4.27     11.95 o
   1  11   2       34.41       26.53      5.16 o
   2  11   2     7704.92     7616.38     53.62 o
   3  11   2      542.88      488.53     10.30 o
   4  11   2    23413.56    23572.52    174.38 o
   5  11   2        2.08        3.26      5.86 o
   6  11   2    23854.42    23750.90    191.23 o
   7  11   2      123.71      140.52      9.57 o
   8  11   2     3194.66     3211.48     35.07 o
   9  11   2       65.73       57.61      9.45 o
  10  11   2      397.56      390.38     12.13 o
  11  11   2        3.62        6.23      8.95 o
  12  11   2    10102.52    10181.54    130.32 o
  13  11   2       75.26      106.99     14.19 o
  14  11   2    12200.69    12446.81    130.08 o
  15  11   2      381.42      455.42     19.09 o
   0  12   2    10654.79    10907.96    155.64 o
   1  12   2       39.84       32.47      5.70 o
   2  12   2    10352.62    10257.34     78.03 o
   3  12   2      234.87      231.28     10.90 o
   4  12   2     2688.95     2689.51     32.62 o
   5  12   2       64.40       70.82      7.33 o
   6  12   2     1064.00     1098.27     28.17 o
   7  12   2        8.93       10.68      9.09 o
   8  12   2    11481.16    11430.97    104.19 o
   9  12   2      497.74      486.56     13.43 o
  10  12   2    16926.11    16961.90    156.72 o
  11  12   2        0.19        2.59      9.99 o
  12  12   2     5145.00     5265.21     60.31 o
  13  12   2       41.28       23.45     11.92 o
   1  13   2      198.91      187.16     11.42 o
   2  13   2       45.26       55.45      7.78 o
   3  13   2      367.91      348.52      9.58 o
   4  13   2      503.14      503.60     15.30 o
   5  13   2        0.04       -8.60      7.06 o
   6  13   2      421.29      430.60     27.61 o
   7  13   2        0.19        6.68      7.72 o
   8  13   2       14.05       21.97      8.91 o
   9  13   2       82.25       79.05     10.36 o
  10  13   2      343.39      383.64     34.63 o
  11  13   2      229.46      255.10     13.28 o
   0  14   2    15417.82    15383.92    219.49 o
   1  14   2       15.98       13.93      9.95 o
   2  14   2     7656.27     7608.89     79.95 o
   3  14   2        2.45       -4.51      8.40 o
   4  14   2      366.25      349.81     16.47 o
   5  14   2        3.59        9.28      8.62 o
   6  14   2     1503.70     1482.28     27.98 o
   7  14   2      241.41      227.08     15.32 o
   1   1   3      673.72      604.48      8.95 o
   2   1   3      232.50      236.36      5.78 o
   3   1   3    33939.35    33776.25    178.48 o
   4   1   3      151.07      143.25      4.69 o
   5   1   3    65421.47    64865.62    484.07 o
   6   1   3      158.77      192.19      5.86 o
   7   1   3    40912.26    39952.32    370.10 o
   8   1   3        7.38        6.71      4.12 o
   9   1   3     1078.66     1087.90     15.06 o
  10   1   3       71.40       75.47      6.59 o
  11   1   3    18117.55    18097.31    170.97 o
  12   1   3       95.67      109.40      7.12 o
  13   1   3    28102.87    28186.88    219.84 o
  14   1   3       21.72       18.68      3.68 o
  15   1   3    18994.98    18918.63    150.75 o
  16   1   3      337.53      353.58      8.88 o
  17   1   3     7845.47     7773.67     76.98 o
  18   1   3       48.86       32.96      8.12 o
  19   1   3       14.17       15.52      6.92 o
  20   1   3      452.30      442.04     12.38 o
  21   1   3     4653.07     4597.49     48.36 o
  22   1   3        4.89       13.59     10.58 o
   0   2   3      318.83      339.37      6.57 o
   1   2   3    29073.10    28714.34    150.56 o
   2   2   3        9.44       16.46      3.04 o
   3   2   3    19230.80    18777.93    159.92 o
   4   2   3      746.43      814.29     11.20 o
   5   2   3      257.19      277.63      6.13 o
   6   2   3     2810.21     2935.12     26.23 o
   7   2   3    23545.57    23752.70    169.52 o
   8   2   3       97.11      120.41      4.46 o
   9   2   3    35742.58    35474.84    307.01 o
  10   2   3      314.86      331.49     15.51 o
  11   2   3    31724.85    30758.49    412.48 o
  12   2   3        0.28       -2.89      4.66 o
  13   2   3      366.43      343.96      8.09 o
  14   2   3        8.59        2.20      3.04 o
  15   2   3     1192.99     1213.63     15.07 o
  16   2   3      117.67      117.18      6.36 o
  17   2   3    13760.26    13496.15    116.70 o
  18   2   3      409.93      470.75     15.50 o
  19   2   3     8462.68     8541.19    155.75 o
  20   2   3      210.85      198.30     13.17 o
  21   2   3     7155.03     6872.33     72.46 o
  22   2   3       30.42       39.11     12.22 o
   1   3   3       93.71       94.52      5.03 o
   2   3   3       61.15       65.41      4.09 o
   3   3   3     3201.66     3163.09     27.60 o
   4   3   3     2287.28     2316.57     19.59 o
   5   3   3     8826.76     9135.52     69.01 o
   6   3   3       19.77       13.47      3.78 o
   7   3   3     2001.31     1980.42     15.76 o
   8   3   3        0.41        4.60      3.03 o
   9   3   3        3.66       16.08      3.76 o
  10   3   3      424.12      400.40     11.05 o
  11   3   3      735.74      736.55     13.56 o
  12   3   3        2.28        8.52      4.44 o
  13   3   3      295.39      344.71     14.91 o
  14   3   3     1055.98      967.75     12.39 o
  15   3   3     1611.08     1549.84     17.41 o
  16   3   3      100.02      109.96     11.50 o
  17   3   3      688.12      658.57     13.50 o
  18   3   3        3.73       -6.39     10.79 o
  19   3   3      244.13      288.43     15.94 o
  20   3   3      652.70      628.91     27.43 o
  21   3   3      506.79      517.09     19.09 o
  22   3   3      227.98      245.99     13.50 o
   0   4   3     2501.58     2343.81     52.76 o
   1   4   3    64441.80    63510.41    561.90 o
   2   4   3      952.05      960.29     13.18 o
   3   4   3    29082.64    28099.11    657.17 o
   4   4   3      859.43      921.28     13.89 o
   5   4   3      571.53      626.51     10.65 o
   6   4   3      434.79      450.64      9.18 o
   7   4   3    23137.18    22481.48    170.47 o
   8   4   3      222.51      219.06      5.50 o
   9   4   3    64711.21    63954.74    636.67 o
  10   4   3     2333.74     2325.59     32.28 o
  11   4   3    29247.79    28922.92    386.15 o
  12   4   3        2.06        0.77      3.22 o
  13   4   3     5592.45     5760.70     50.56 o
  14   4   3        1.93        2.53      4.00 o
  15   4   3      788.55      793.98     13.74 o
  16   4   3       57.19       48.17      7.57 o
  17   4   3    13173.64    13040.79    150.00 o
  18   4   3       93.10       96.04     10.00 o
  19   4   3    21731.24    22197.46    261.80 o
  20   4   3      211.96      209.31     19.20 o
  21   4   3    10364.81    10432.89    128.64 o
  22   4   3        0.95       10.84     11.08 o
   1   5   3      947.82      859.25     13.97 o
   2   5   3      697.66      750.81     10.66 o
   3   5   3    31561.97    31386.85    517.01 o
   4   5   3     4414.81     4575.36     39.55 o
   5   5   3    27705.58    27125.09    216.43 o
   6   5   3       39.14       36.12      3.68 o
   7   5   3    17112.59    17013.49    130.29 o
   8   5   3       65.94       78.07      3.65 o
   9   5   3     2223.59     2089.93     20.86 o
  10   5   3       44.13       40.93      5.20 o
  11   5   3     5253.56     5031.29     88.61 o
  12   5   3        2.32       -6.75     11.96 o
  13   5   3    14697.03    14836.75    205.60 o
  14   5   3      930.18      831.48     19.46 o
  15   5   3    17084.28    16758.21    192.72 o
  16   5   3        5.70       14.28     10.83 o
  17   5   3     3390.70     3408.27     40.23 o
  18   5   3       42.92       44.03      9.88 o
  19   5   3        6.12       13.78     11.63 o
  20   5   3      261.61      288.28     16.00 o
  21   5   3     1663.16     1619.64     30.54 o
   0   6   3        0.53        5.52      8.53 o
   1   6   3     4758.48     4670.69     46.13 o
   2   6   3       22.27       17.40      4.05 o
   3   6   3     3492.66     3415.64     28.90 o
   4   6   3       53.04       53.61      4.62 o
   5   6   3      219.27      208.41      5.89 o
   6   6   3        0.85        1.79      3.39 o
   7   6   3     4099.57     4023.84     34.91 o
   8   6   3        4.05        7.07      2.77 o
   9   6   3     5719.22     5464.19    111.71 o
  10   6   3       11.12       11.87      3.94 o
  11   6   3      759.91      760.03     14.11 o
  12   6   3       28.86       18.96      9.08 o
  13   6   3      811.02      752.79     17.26 o
  14   6   3       34.23       15.08      7.49 o
  15   6   3      584.81      541.74     19.78 o
  16   6   3        5.29        3.81      7.84 o
  17   6   3      679.99      696.13     21.13 o
  18   6   3        7.93        7.13     10.30 o
  19   6   3     3071.24     3017.79     44.19 o
  20   6   3       35.25       34.28     12.30 o
   1   7   3     9624.83     9685.34     76.09 o
   2   7   3     1036.61     1081.12     14.25 o
   3   7   3    39556.33    38565.88    285.19 o
   4   7   3        7.56       16.19      3.43 o
   5   7   3    51441.58    50598.66    556.22 o
   6   7   3       59.81       59.95      4.51 o
   7   7   3    14934.47    14380.47    190.75 o
   8   7   3     1445.28     1401.20     16.46 o
   9   7   3     1530.89     1553.71     26.25 o
  10   7   3      128.09      154.44     10.61 o
  11   7   3     6054.50     6101.89     55.28 o
  12   7   3     1352.96     1258.52     17.46 o
  13   7   3    19760.04    19492.88    191.74 o
  14   7   3       74.03       66.59      8.93 o
  15   7   3    24548.64    24055.43    557.21 o
  16   7   3       95.31       77.84     13.87 o
  17   7   3     9965.55     9926.19    104.78 o
  18   7   3       49.34       52.04      9.67 o
  19   7   3       46.98       54.82     13.22 o
  20   7   3       74.38       45.30     14.95 o
   0   8   3      595.96      568.44     19.91 o
   1   8   3    17183.23    17159.98    135.66 o
   2   8   3      601.58      592.27     11.00 o
   3   8   3     6678.07     6485.49     57.61 o
   4   8   3      457.35      460.17     13.43 o
   5   8   3     1741.23     1739.67     30.59 o
   6   8   3      298.86      291.70     10.23 o
   7   8   3     2239.75     2244.69     34.43 o
   8   8   3      143.36      168.67      8.06 o
   9   8   3    12637.28    12739.44    111.50 o
  10   8   3     1610.94     1573.02     24.73 o
  11   8   3     7251.06     7172.52     60.26 o
  12   8   3       66.35       87.03      7.05 o
  13   8   3     4998.03     4867.08     48.33 o
  14   8   3        0.18        2.17     10.10 o
  15   8   3      301.20      344.46     14.92 o
  16   8   3       26.85       31.57      9.84 o
  17   8   3     4078.13     3975.82     98.17 o
  18   8   3       20.87       21.70     10.93 o
  19   8   3     4553.81     4475.82     66.09 o
   1   9   3     1711.68     1659.96     18.30 o
   2   9   3      151.91      159.11     10.49 o
   3   9   3     3848.34     3775.84     36.39 o
   4   9   3       26.12       20.54      7.06 o
   5   9   3     5250.39     5189.49     40.01 o
   6   9   3      122.68      128.58      5.67 o
   7   9   3     2824.94     2764.33     31.69 o
   8   9   3      955.29      929.14     18.27 o
   9   9   3        0.46        0.84      6.98 o
  10   9   3        0.07       -5.80      5.42 o
  11   9   3     1744.27     1701.92     18.91 o
  12   9   3      179.13      172.15     10.06 o
  13   9   3     4507.96     4494.69     44.74 o
  14   9   3        4.15        2.42      9.56 o
  15   9   3     2249.65     2207.40     36.14 o
  16   9   3        4.07        2.10     10.24 o
  17   9   3      559.32      646.64     40.55 o
   0  10   3      790.47      768.78     18.02 o
   1  10   3    32416.74    32497.20    226.49 o
   2  10   3       31.28       27.63      5.65 o
   3  10   3     4727.71     4756.53     35.23 o
   4  10   3      979.00      932.16     11.32 o
   5  10   3     1321.56     1290.54     14.82 o
   6  10   3      735.61      718.59     14.91 o
   7  10   3    11015.32    11107.15     90.33 o
   8  10   3      124.58      126.60      8.45 o
   9  10   3    13601.42    13766.01    111.74 o
  10  10   3      158.64      144.23     10.32 o
  11  10   3    15420.04    15410.76    156.54 o
  12  10   3      162.01      177.40     16.95 o
  13  10   3     3200.21     3180.86     39.26 o
  14  10   3       63.83       59.35     11.95 o
  15  10   3      636.52      594.02     21.77 o
  16  10   3      318.33      349.31     18.06 o
   1  11   3     1198.18     1164.89     12.81 o
   2  11   3        2.38        8.29      5.24 o
   3  11   3     3502.10     3574.97     30.98 o
   4  11   3       24.22       26.25      6.32 o
   5  11   3     3601.12     3639.98     31.04 o
   6  11   3       36.97       31.07      7.70 o
   7  11   3      740.09      740.35     12.90 o
   8  11   3        1.00       -6.29      7.24 o
   9  11   3      819.03      781.73     19.70 o
  10  11   3       11.02       11.76      9.23 o
  11  11   3      697.64      734.10     16.64 o
  12  11   3       86.98       77.58     14.42 o
  13  11   3     1202.60     1178.42     22.54 o
  14  11   3       83.62       71.10     15.37 o
   0  12   3      598.51      564.92     13.28 o
   1  12   3     6998.50     6971.33     54.17 o
   2  12   3       58.89       48.56      6.84 o
   3  12   3     1349.20     1366.09     16.09 o
   4  12   3       99.24       97.43      8.42 o
   5  12   3       13.36       16.40      6.63 o
   6  12   3      118.43      113.41      9.39 o
   7  12   3     2956.84     2881.46     32.98 o
   8  12   3       56.54       43.89      9.22 o
   9  12   3     5978.94     6084.50     60.27 o
  10  12   3       44.70       59.14     10.25 o
  11  12   3     4741.04     4955.71     58.72 o
  12  12   3      159.37      178.46     25.04 o
   1  13   3     2440.03     2515.31     25.82 o
   2  13   3      137.18      139.76     10.20 o
   3  13   3    12166.71    11899.63     99.93 o
   4  13   3      127.55      111.44      9.93 o
   5  13   3    13536.69    13496.06    123.84 o
   6  13   3      204.95      223.24     20.85 o
   7  13   3     4865.41     4915.74     52.60 o
   8  13   3       49.07       44.15      9.19 o
   9  13   3      317.14      338.37     12.87 o
   0  14   3       11.37        6.21     12.15 o
   1  14   3      531.52      535.65     16.94 o
   2  14   3        6.41        1.58      9.07 o
   3  14   3      428.55      420.84     14.87 o
   4  14   3        5.39       10.74     12.06 o
   0   0   4   106154.12   101196.54   2070.89 o
   1   0   4      114.78       88.85     13.97 o
   2   0   4    71324.91    70761.91    996.95 o
   3   0   4     8106.38     8406.33     96.28 o
   4   0   4      249.98      314.50     12.40 o
   5   0   4      720.58      741.79     19.88 o
   6   0   4    10114.53     9672.98    120.43 o
   7   0   4     1700.99     1696.13     24.10 o
   8   0   4    33491.13    33383.39    455.78 o
   9   0   4     1380.95     1319.41     29.25 o
  10   0   4    49139.33    49553.04    695.09 o
  11   0   4      219.88      241.32     14.29 o
  12   0   4    16174.14    16339.43    223.03 o
  13   0   4     3116.17     3055.76     45.62 o
  14   0   4     3555.86     3381.14     66.04 o
  15   0   4      520.96      494.63     12.82 o
  16   0   4     7871.36     7913.68    113.22 o
  17   0   4      189.42      198.52     17.74 o
  18   0   4    25591.79    25577.17    357.47 o
  19   0   4      246.05      225.46     14.88 o
  20   0   4    17817.97    17835.66    360.75 o
  21   0   4      169.79      131.09     23.66 o
   1   1   4      145.31      146.24      7.00 o
   2   1   4     2699.11     2543.66     27.11 o
   3   1   4     1472.70     1576.48     18.34 o
   4   1   4    32021.13    31948.60    249.62 o
   5   1   4     5966.62     6322.09     54.97 o
   6   1   4     8018.98     7508.25    146.07 o
   7   1   4      282.62      271.22     11.06 o
   8   1   4     1998.80     1938.87     21.05 o
   9   1   4        6.15        6.16      6.24 o
  10   1   4       19.00       25.38      7.87 o
  11   1   4        0.28       -0.84      5.75 o
  12   1   4     1884.81     1819.31     21.80 o
  13   1   4      723.66      682.74     13.96 o
  14   1   4    11460.52    11367.38    120.51 o
  15   1   4      178.68      186.21      6.90 o
  16   1   4     5108.64     5074.58     46.20 o
  17   1   4       50.70       67.21      8.07 o
  18   1   4      240.10      272.09     11.08 o
  19   1   4      411.66      452.45     17.88 o
  20   1   4       26.85       35.06      9.56 o
  21   1   4      538.75      538.17     31.54 o
   0   2   4    23308.85    22914.03    295.47 o
   1   2   4       19.90       31.39      6.25 o
   2   2   4    13786.22    13402.00    114.27 o
   3   2   4     1223.63     1294.40     21.37 o
   4   2   4      781.98      762.55     12.03 o
   5   2   4     1236.96     1291.50     38.27 o
   6   2   4     5543.05     5458.53     60.31 o
   7   2   4        0.23        0.98      4.55 o
   8   2   4     7969.15     7585.26     75.74 o
   9   2   4      327.66      342.86     10.04 o
  10   2   4    14358.11    14195.81    135.98 o
  11   2   4      616.88      636.32     13.16 o
  12   2   4     8967.85     8677.93     85.02 o
  13   2   4     1710.45     1702.96     18.98 o
  14   2   4        9.30       18.29      5.90 o
  15   2   4        4.01        8.09      5.72 o
  16   2   4     4676.62     4549.11     42.28 o
  17   2   4        4.39        2.32      6.93 o
  18   2   4     7168.76     7082.65     82.89 o
  19   2   4       62.69       45.17     11.79 o
  20   2   4     2760.48     2832.66     51.89 o
  21   2   4       58.36       39.82     23.66 o
   1   3   4      223.34      219.70      9.36 o
   2   3   4    34904.49    34478.91    347.49 o
   3   3   4     1033.09     1017.31     17.93 o
   4   3   4    65325.42    65525.69   1040.84 o
   5   3   4      104.12       74.66      8.84 o
   6   3   4    28761.31    28253.53    270.59 o
   7   3   4      204.24      238.90     13.66 o
   8   3   4    11711.71    11707.72    110.74 o
   9   3   4        5.22        7.81      5.54 o
  10   3   4      936.29      899.43     20.65 o
  11   3   4      503.62      492.55     11.86 o
  12   3   4    17361.85    17272.26    148.18 o
  13   3   4        1.10        1.16      5.77 o
  14   3   4    24382.94    24593.31    214.48 o
  15   3   4      242.15      229.47      9.08 o
  16   3   4    23554.38    23389.16    230.47 o
  17   3   4       32.60       34.72      8.51 o
  18   3   4     2243.64     2154.63     41.54 o
  19   3   4       46.52       33.21     13.86 o
  20   3   4     2518.21     2487.88     46.31 o
  21   3   4      674.92      666.87     19.80 o
   0   4   4     3641.17     3460.24     57.17 o
   1   4   4       49.11       67.54      6.25 o
   2   4   4     6653.59     6733.96     58.63 o
   3   4   4       51.58       54.63      7.48 o
   4   4   4      339.31      329.22     22.91 o
   5   4   4      536.84      562.74     11.17 o
   6   4   4      819.90      826.82     11.30 o
   7   4   4       80.80       93.14      6.46 o
   8   4   4     3953.96     3756.52     64.74 o
   9   4   4      618.27      608.48     16.49 o
  10   4   4     4323.85     4143.96     41.40 o
  11   4   4      404.19      414.16     10.13 o
  12   4   4      718.49      734.24     11.07 o
  13   4   4        2.99        4.68      4.54 o
  14   4   4      579.77      543.24     11.52 o
  15   4   4      137.68      158.39      9.24 o
  16   4   4      177.88      187.81     10.26 o
  17   4   4        7.22       -0.45      7.83 o
  18   4   4     1840.38     1871.11     35.89 o
  19   4   4      154.50      191.10     42.38 o
  20   4   4     1945.11     1995.89     36.02 o
  21   4   4      260.84      241.19     14.94 o
   1   5   4       38.48       41.48      7.90 o
   2   5   4    10828.16    10460.09     99.55 o
   3   5   4       90.82       90.88      9.64 o
   4   5   4    15697.36    15301.40    169.14 o
   5   5   4       44.27       44.70      6.92 o
   6   5   4    17363.35    17148.97    386.35 o
   7   5   4       52.20       39.39      4.88 o
   8   5   4     5087.71     4926.27     64.58 o
   9   5   4       38.88       54.18      5.58 o
  10   5   4      208.54      236.67      8.17 o
  11   5   4       18.53       15.43      4.87 o
  12   5   4    14389.97    14127.97    121.25 o
  13   5   4      668.79      637.16     19.88 o
  14   5   4    12674.96    12253.88    140.65 o
  15   5   4      237.82      219.08     12.80 o
  16   5   4     6174.17     6370.99     78.75 o
  17   5   4      127.56      154.36     18.26 o
  18   5   4       61.58       52.57     16.04 o
  19   5   4       37.16       35.48     18.82 o
  20   5   4     1485.20     1533.70     39.03 o
   0   6   4    31328.96    31552.31    432.12 o
   1   6   4      559.62      576.13     18.21 o
   2   6   4    23823.94    23482.35    227.02 o
   3   6   4      249.57      283.25     16.04 o
   4   6   4     3844.97     3845.48     47.78 o
   5   6   4      744.98      740.57     34.77 o
   6   6   4     8912.62     8546.47    143.20 o
   7   6   4       61.36       62.81      6.54 o
   8   6   4    21534.60    21295.67    207.15 o
   9   6   4       31.08       25.42      7.70 o
  10   6   4    26179.44    26378.77    261.24 o
  11   6   4        9.32        4.47      8.26 o
  12   6   4    10359.74    10291.67    102.88 o
  13   6   4       18.73       16.17     10.46 o
  14   6   4        6.39       13.31     11.51 o
  15   6   4       58.43       81.45     12.32 o
  16   6   4     4456.29     4436.98     58.68 o
  17   6   4       28.39       30.10     12.57 o
  18   6   4    13360.38    13620.43    141.73 o
  19   6   4       82.86       68.35     14.57 o
   1   7   4      168.73      188.32     13.25 o
   2   7   4      132.82      130.17      8.42 o
   3   7   4      445.74      428.33     10.53 o
   4   7   4       29.99       46.74      8.85 o
   5   7   4        0.27        0.11      6.09 o
   6   7   4      692.51      721.34     15.00 o
   7   7   4        7.25       12.32      7.19 o
   8   7   4      563.77      550.86     27.74 o
   9   7   4       61.62       64.26      9.05 o
  10   7   4      100.96      141.47     11.95 o
  11   7   4        5.59        9.72      8.12 o
  12   7   4     1045.02      983.69     21.20 o
  13   7   4      548.67      612.41     12.57 o
  14   7   4      289.15      326.95     25.16 o
  15   7   4      132.84      154.25     25.67 o
  16   7   4      723.40      757.98     52.27 o
  17   7   4       74.92      115.39     18.80 o
  18   7   4      218.67      235.98     12.10 o
   0   8   4    22082.44    21482.17    240.47 o
   1   8   4       49.24       52.46      8.81 o
   2   8   4    13995.68    13834.34    110.57 o
   3   8   4      151.81      169.44     10.58 o
   4   8   4     1493.03     1534.35     18.21 o
   5   8   4      224.19      230.62     10.39 o
   6   8   4     1009.30      968.37     15.87 o
   7   8   4     1015.49     1026.51     16.00 o
   8   8   4    19514.64    19355.49    171.79 o
   9   8   4       30.14       34.82      8.82 o
  10   8   4    23401.78    23679.40    210.37 o
  11   8   4      759.33      720.24     15.94 o
  12   8   4     4702.25     4723.79     47.02 o
  13   8   4       33.33       22.75      7.29 o
  14   8   4        0.21        1.90     11.46 o
  15   8   4        0.20        5.66      9.09 o
  16   8   4     3935.93     3879.63     82.66 o
  17   8   4      420.74      405.36     22.05 o
   1   9   4        2.66        6.66      5.93 o
   2   9   4     2807.51     2805.42     27.40 o
   3   9   4     2127.69     2080.24     21.89 o
   4   9   4    25219.74    25189.37    203.21 o
   5   9   4       35.75       44.34     10.29 o
   6   9   4    19485.11    19587.80    173.17 o
   7   9   4       40.21       39.67      9.14 o
   8   9   4     5059.37     5050.76     48.09 o
   9   9   4       80.14       84.51      9.06 o
  10   9   4      708.98      699.78     13.16 o
  11   9   4        7.63        5.81      6.28 o
  12   9   4     8435.70     8651.24     90.12 o
  13   9   4        6.63       -1.56      7.82 o
  14   9   4    12170.04    12153.64    145.54 o
  15   9   4      392.33      451.82     19.00 o
  16   9   4     6532.54     6806.92     85.65 o
   0  10   4      336.15      351.12     25.14 o
   1  10   4        1.34       -1.10      6.29 o
   2  10   4       56.06       55.98      8.36 o
   3  10   4       16.93       18.44      7.36 o
   4  10   4       10.43       19.95      6.96 o
   5  10   4      199.63      180.65      9.51 o
   6  10   4      328.04      342.63     10.88 o
   7  10   4      201.86      210.16     11.38 o
   8  10   4       85.57      111.24     10.90 o
   9  10   4      199.23      210.35     10.26 o
  10  10   4      306.39      301.02     15.34 o
  11  10   4      525.37      535.29     13.56 o
  12  10   4      167.83      184.56     16.29 o
  13  10   4      124.40      119.00     12.62 o
  14  10   4        0.74       -7.72     11.81 o
  15  10   4       14.28       -1.89     10.43 o
   1  11   4      125.28      141.65     10.80 o
   2  11   4     4881.92     4916.87     39.57 o
   3  11   4        1.60        4.67      6.81 o
   4  11   4    15114.94    15456.99    117.10 o
   5  11   4      550.38      571.78     16.84 o
   6  11   4    16522.09    16756.49    138.69 o
   7  11   4      113.70      139.71      9.59 o
   8  11   4     5294.03     5400.41     48.94 o
   9  11   4        1.32       12.95      9.49 o
  10  11   4     1523.04     1485.98     21.01 o
  11  11   4       32.22       30.15     10.23 o
  12  11   4     6796.10     6841.88     76.37 o
  13  11   4      192.19      174.01     17.23 o
   0  12   4     6628.50     6692.51     81.34 o
   1  12   4      565.24      569.36     15.52 o
   2  12   4     9619.29     9626.70     75.17 o
   3  12   4       66.93       63.94      7.86 o
   4  12   4      961.64      984.29     17.07 o
   5  12   4      101.07       86.60      9.15 o
   6  12   4      864.41      917.91     14.82 o
   7  12   4      128.61      155.60     19.18 o
   8  12   4     8441.30     8424.78     80.38 o
   9  12   4      188.31      184.49     21.80 o
  10  12   4    10964.13    10980.84    105.02 o
   1  13   4        8.03        2.51      7.41 o
   2  13   4      813.26      819.95     15.66 o
   3  13   4        3.41        4.13      6.96 o
   4  13   4       76.33       76.75      9.71 o
   5  13   4       24.76       19.85      8.93 o
   6  13   4      786.77      740.14     16.92 o
   7  13   4      389.89      453.45     15.77 o
   1   1   5     2227.59     2169.80     23.99 o
   2   1   5      255.59      225.17     13.95 o
   3   1   5    16694.35    16205.93    165.04 o
   4   1   5      274.23      291.48     10.83 o
   5   1   5    48284.55    48571.02    429.24 o
   6   1   5       64.53       72.24      7.74 o
   7   1   5    21005.65    20650.68    177.28 o
   8   1   5      202.33      212.68      8.35 o
   9   1   5      730.70      717.27     12.29 o
  10   1   5       67.04       66.30      8.93 o
  11   1   5    10092.56     9935.38     96.72 o
  12   1   5       63.25       63.51      8.91 o
  13   1   5    18176.15    18063.09    176.35 o
  14   1   5      943.14      910.08     23.28 o
  15   1   5    14628.88    14587.24    128.87 o
  16   1   5        2.52        9.26      7.79 o
  17   1   5     5587.80     5672.10     60.44 o
  18   1   5        6.63        0.26      8.87 o
  19   1   5       68.06       65.09     10.12 o
  20   1   5      273.13      248.39     27.60 o
   0   2   5      875.35      885.03     33.51 o
   1   2   5    20037.28    19871.05    189.76 o
   2   2   5       43.90       53.78      6.49 o
   3   2   5    11816.36    11663.55    100.35 o
   4   2   5      218.43      234.01      8.65 o
   5   2   5       13.36       24.96      5.54 o
   6   2   5        3.41        5.86      6.92 o
   7   2   5    11321.11    11176.15    108.57 o
   8   2   5      317.12      302.63     13.41 o
   9   2   5    29971.82    29931.87    262.17 o
  10   2   5        8.86       18.69      6.34 o
  11   2   5    14939.25    14899.68    145.74 o
  12   2   5      101.89       97.27     10.73 o
  13   2   5     1504.59     1517.99     21.30 o
  14   2   5       11.45       13.62      5.98 o
  15   2   5     1076.95     1082.87     15.00 o
  16   2   5      121.66      117.14      8.95 o
  17   2   5     7274.59     7327.35     88.03 o
  18   2   5      271.21      305.63     24.18 o
  19   2   5    10232.94    10187.21    149.47 o
  20   2   5      129.69      145.31     32.03 o
   1   3   5        4.20        5.38      5.78 o
   2   3   5     1269.73     1262.10     16.92 o
   3   3   5     3293.78     3321.77     36.61 o
   4   3   5       55.50       66.16      7.10 o
   5   3   5      565.31      542.69     12.21 o
   6   3   5      191.06      210.92     10.67 o
   7   3   5     1628.62     1643.25     20.19 o
   8   3   5      390.91      381.39     11.24 o
   9   3   5        5.35       18.55      9.96 o
  10   3   5      152.06      157.22      8.87 o
  11   3   5      358.75      350.88     12.22 o
  12   3   5      738.89      731.17     13.87 o
  13   3   5      300.68      295.49     10.47 o
  14   3   5       34.05       29.48      6.11 o
  15   3   5      427.62      460.50     11.29 o
  16   3   5      157.23      196.64     16.65 o
  17   3   5      344.21      327.17     19.71 o
  18   3   5       13.31       18.09     11.79 o
  19   3   5      418.34      420.61     18.08 o
  20   3   5        7.47        1.71     11.60 o
   0   4   5     1366.42     1395.13     41.49 o
   1   4   5    34290.29    34218.74    298.61 o
   2   4   5      529.99      493.79     15.52 o
   3   4   5    18194.54    18340.25    177.82 o
   4   4   5      483.75      497.85     12.41 o
   5   4   5      604.92      640.76     12.87 o
   6   4   5     1148.11     1160.60     18.99 o
   7   4   5    15828.02    15655.04    152.39 o
   8   4   5      308.08      317.05     14.23 o
   9   4   5    33145.54    33215.68    325.50 o
  10   4   5       57.45       56.18      8.29 o
  11   4   5    20820.82    21020.47    206.45 o
  12   4   5     1978.70     1822.27     21.60 o
  13   4   5     3621.55     3539.37     38.28 o
  14   4   5      137.30      142.34     11.12 o
  15   4   5     1369.46     1370.19     24.22 o
  16   4   5      382.43      402.82     15.93 o
  17   4   5     9179.99     9135.62    107.76 o
  18   4   5       27.70       24.57     13.89 o
  19   4   5    10720.13    10430.26    173.48 o
   1   5   5     2207.89     2199.16     27.89 o
   2   5   5      996.73      972.98     24.63 o
   3   5   5    14307.90    14139.70    162.09 o
   4   5   5       18.03       19.41      7.14 o
   5   5   5    17112.95    17010.63    164.16 o
   6   5   5      948.92      992.52     22.19 o
   7   5   5     8465.83     8361.09     82.41 o
   8   5   5       87.78       83.37      7.56 o
   9   5   5     1549.39     1571.95     22.48 o
  10   5   5       34.48       31.98      6.34 o
  11   5   5     3112.38     3042.86     34.02 o
  12   5   5      200.97      240.43     10.79 o
  13   5   5     9516.97     9527.14    114.18 o
  14   5   5      253.39      250.32     13.61 o
  15   5   5     9833.42     9822.75    133.22 o
  16   5   5       34.69       41.18     10.04 o
  17   5   5     2845.53     2777.11     40.21 o
  18   5   5      170.39      180.40     18.60 o
  19   5   5        1.08        1.90     13.67 o
   0   6   5      129.21      132.57     13.89 o
   1   6   5     5075.35     5058.46     53.44 o
   2   6   5        0.99        9.79      8.92 o
   3   6   5      226.87      215.30     13.61 o
   4   6   5      469.87      476.78     15.17 o
   5   6   5        2.35       27.45     11.18 o
   6   6   5      566.32      627.41     26.84 o
   7   6   5     2787.67     2761.52     38.61 o
   8   6   5       15.91       19.67      9.24 o
   9   6   5     2404.33     2368.44     30.68 o
  10   6   5      402.99      376.62     18.52 o
  11   6   5     1668.25     1621.82     56.48 o
  12   6   5      206.21      184.26     11.41 o
  13   6   5       16.50        8.81      8.78 o
  14   6   5       12.28        3.29     10.24 o
  15   6   5      101.04       93.10     12.39 o
  16   6   5       16.51       -2.63     10.24 o
  17   6   5     1012.47     1045.12     22.57 o
  18   6   5       63.50       62.60     15.67 o
   1   7   5     3107.87     3062.82     36.83 o
   2   7   5      551.95      601.99     15.36 o
   3   7   5    31876.58    32313.90    368.46 o
   4   7   5       60.37       83.16     15.75 o
   5   7   5    21795.51    21718.06    215.10 o
   6   7   5      886.78      850.66     17.96 o
   7   7   5    15608.53    15184.65    236.04 o
   8   7   5       66.75       63.00     10.68 o
   9   7   5      812.55      883.39     17.36 o
  10   7   5        0.24       15.24      9.42 o
  11   7   5     5084.51     5126.22     56.41 o
  12   7   5      949.19      987.81     19.92 o
  13   7   5    14304.27    14207.69    143.94 o
  14   7   5       91.82       92.03     13.47 o
  15   7   5    15534.39    15561.73    185.32 o
  16   7   5       32.86       28.92     15.64 o
  17   7   5     5187.09     5031.67     67.93 o
   0   8   5     1756.92     1766.36     34.13 o
   1   8   5    13362.21    13283.08    133.78 o
   2   8   5       21.65       24.37      8.45 o
   3   8   5     1239.08     1256.20     18.03 o
   4   8   5       18.53       24.54      8.77 o
   5   8   5      525.71      536.94     14.74 o
   6   8   5       87.83       89.31     10.10 o
   7   8   5     1594.51     1604.72     36.28 o
   8   8   5      673.20      679.44     17.64 o
   9   8   5     5727.38     5920.68     63.85 o
  10   8   5      720.99      685.32     16.05 o
  11   8   5     7195.40     7249.81     86.22 o
  12   8   5      172.79      224.17     11.36 o
  13   8   5      897.32      943.81     18.08 o
  14   8   5      186.54      200.04     15.45 o
  15   8   5       26.21       29.17     13.16 o
  16   8   5       24.54       34.42     13.44 o
   1   9   5      892.09      897.82     19.25 o
   2   9   5      911.05      886.91     13.97 o
   3   9   5     2444.08     2412.56     44.11 o
   4   9   5      296.80      326.55     15.25 o
   5   9   5     7563.70     7603.87     70.86 o
   6   9   5      117.12      115.97      9.89 o
   7   9   5      862.28      923.01     16.97 o
   8   9   5      109.06      112.47      9.30 o
   9   9   5      144.73      158.59     17.44 o
  10   9   5      108.54      103.26      9.60 o
  11   9   5      206.71      268.57     16.91 o
  12   9   5      202.67      222.30     12.85 o
  13   9   5     3078.30     3045.75     42.40 o
  14   9   5       88.56       83.75     13.31 o
   0  10   5       79.95       70.93     16.58 o
   1  10   5    18975.97    19195.13    156.82 o
   2  10   5      110.53      110.08      8.87 o
   3  10   5     5117.36     5226.92     46.04 o
   4  10   5       23.93       29.43      8.33 o
   5  10   5      418.76      458.26     13.05 o
   6  10   5        5.80       10.83      7.41 o
   7  10   5     8899.03     8983.01    103.53 o
   8  10   5      535.64      512.20     14.04 o
   9  10   5    10618.23    10729.98     99.58 o
  10  10   5        4.07       -2.84      8.18 o
  11  10   5    11293.13    11485.32    121.17 o
  12  10   5       20.27       15.98     10.39 o
  13  10   5     2477.79     2451.86     43.96 o
   1  11   5      269.12      274.57      9.95 o
   2  11   5      181.90      205.62     12.05 o
   3  11   5     3558.95     3555.43     34.69 o
   4  11   5      176.12      166.11     11.72 o
   5  11   5     3201.82     3228.17     35.10 o
   6  11   5      368.52      369.67     14.20 o
   7  11   5      384.31      417.71     15.26 o
   8  11   5      100.51       89.19      8.56 o
   9  11   5       17.77       20.21     11.61 o
  10  11   5        5.83       -6.79      8.65 o
   0  12   5       68.10       58.07     12.18 o
   1  12   5     5356.10     5269.87     48.57 o
   2  12   5       47.11       59.20      8.43 o
   3  12   5     1049.65     1062.02     15.52 o
   4  12   5       27.66       38.10      8.07 o
   5  12   5      155.20      153.07      9.21 o
   6  12   5      129.44      144.87     19.54 o
   7  12   5     2224.42     2254.07     28.99 o
   0   0   6    45217.64    44234.79    873.30 o
   1   0   6      648.44      682.08     20.91 o
   2   0   6    24310.64    23705.43    361.74 o
   3   0   6       79.91       75.86     12.88 o
   4   0   6     4636.22     4663.46     70.93 o
   5   0   6     3075.13     3087.30     51.75 o
   6   0   6    17350.28    17454.82    199.11 o
   7   0   6     3948.05     4045.65     56.15 o
   8   0   6    17829.06    18029.38    206.73 o
   9   0   6      440.05      462.28     18.12 o
  10   0   6    14864.00    14896.75    209.33 o
  11   0   6     2574.48     2577.02     73.43 o
  12   0   6    18529.43    18449.45    290.28 o
  13   0   6      145.57      156.08     15.07 o
  14   0   6      879.54      836.42     25.76 o
  15   0   6       97.98      108.10     16.98 o
  16   0   6     6895.65     6752.39     97.92 o
  17   0   6      379.62      402.42     21.18 o
  18   0   6    14687.62    14315.84    290.77 o
   1   1   6        0.97       -1.36      6.38 o
   2   1   6     3053.13     2964.81     33.12 o
   3   1   6      402.99      401.57     21.20 o
   4   1   6     9638.85     9737.00     85.56 o
   5   1   6     1362.34     1376.50     23.51 o
   6   1   6     4505.58     4491.27     42.65 o
   7   1   6      129.52      161.90     12.30 o
   8   1   6     1440.74     1460.43     18.69 o
   9   1   6      204.48      235.12      9.90 o
  10   1   6      569.51      566.16     15.26 o
  11   1   6      200.05      223.27     10.35 o
  12   1   6      378.70      404.18     12.64 o
  13   1   6      206.10      196.49      9.59 o
  14   1   6     5532.19     5471.23     57.52 o
  15   1   6      428.52      439.13     23.62 o
  16   1   6     3216.75     3195.42     37.44 o
  17   1   6       32.78       29.42      9.66 o
  18   1   6      432.46      446.12     17.98 o
   0   2   6    19654.84    19723.47    293.73 o
   1   2   6      102.00      119.74     10.67 o
   2   2   6     7540.89     7543.68     74.28 o
   3   2   6        9.39        7.02      6.75 o
   4   2   6      152.06      186.29      9.38 o
   5   2   6      294.94      310.74      9.96 o
   6   2   6      194.07      233.37     11.20 o
   7   2   6        0.59        7.46      8.10 o
   8   2   6     7042.03     7022.86     71.24 o
   9   2   6      247.62      251.14     13.66 o
  10   2   6    12389.28    12493.27    123.20 o
  11   2   6      316.62      305.24     14.02 o
  12   2   6     2465.74     2500.55     29.91 o
  13   2   6       59.10       70.81      8.12 o
  14   2   6       22.03       23.23      8.18 o
  15   2   6      104.60      116.29      9.07 o
  16   2   6     1771.63     1834.16     27.80 o
  17   2   6        8.98        2.62     11.00 o
  18   2   6     4271.38     4245.03     87.23 o
   1   3   6      317.70      353.82     24.90 o
   2   3   6    18641.56    18551.79    162.30 o
   3   3   6       21.70       36.03      8.57 o
   4   3   6    29201.99    28969.19    283.50 o
   5   3   6      461.97      462.03     13.22 o
   6   3   6    23920.53    23612.87    230.59 o
   7   3   6     1482.67     1538.15     22.12 o
   8   3   6     4385.50     4380.75     47.27 o
   9   3   6       19.92       21.40      7.03 o
  10   3   6      204.13      235.27     12.72 o
  11   3   6      351.37      347.11     12.87 o
  12   3   6    10586.47    10531.66    163.84 o
  13   3   6     1386.32     1324.26     25.90 o
  14   3   6    17884.90    17740.04    205.03 o
  15   3   6        1.07        7.12      8.52 o
  16   3   6    11381.78    11220.59    132.96 o
  17   3   6        0.14        6.28     13.48 o
  18   3   6     2014.20     1935.23     43.91 o
   0   4   6     3561.39     3659.13     55.84 o
   1   4   6      706.10      688.09     14.94 o
   2   4   6     1990.53     2016.07     31.44 o
   3   4   6        9.82       10.71      8.98 o
   4   4   6      239.10      229.95     13.23 o
   5   4   6        3.48        6.12      6.96 o
   6   4   6      583.85      588.99     13.56 o
   7   4   6      318.83      334.70     11.21 o
   8   4   6     2020.15     2061.58     25.55 o
   9   4   6        9.33       16.05      8.19 o
  10   4   6     1787.93     1804.26     22.97 o
  11   4   6      122.27      143.23      9.48 o
  12   4   6      308.20      333.01     18.07 o
  13   4   6       60.72       67.15     10.87 o
  14   4   6      487.80      481.96     18.36 o
  15   4   6       12.31       18.45     11.76 o
  16   4   6       85.78       62.45     12.68 o
  17   4   6       70.56       61.38     21.68 o
   1   5   6       11.80       23.10     11.18 o
   2   5   6     5311.72     5229.62     65.75 o
   3   5   6      453.70      492.98     13.41 o
   4   5   6    13368.24    13384.95    132.44 o
   5   5   6       16.11       29.94     10.35 o
   6   5   6     9293.41     8976.96    181.68 o
   7   5   6      104.52      129.30     10.15 o
   8   5   6     3252.12     3245.95     38.06 o
   9   5   6       89.81       75.42      8.24 o
  10   5   6      136.06      146.11      9.46 o
  11   5   6       98.63       97.43     11.98 o
  12   5   6     7149.35     7162.01     75.56 o
  13   5   6      113.01      100.16     10.76 o
  14   5   6    10649.71    10665.75    126.51 o
  15   5   6       83.64       83.84     12.77 o
  16   5   6     3198.17     3189.18     49.38 o
  17   5   6       30.92        9.86     13.24 o
   0   6   6    28197.08    28496.01    401.41 o
   1   6   6       33.27       35.21      8.99 o
   2   6   6    11848.43    11757.53    135.97 o
   3   6   6        3.38       -0.07     10.46 o
   4   6   6     1116.84     1128.19     23.34 o
   5   6   6        9.65       16.71     10.42 o
   6   6   6     1951.89     1970.57     31.37 o
   7   6   6      121.74      147.77     12.30 o
   8   6   6    15889.47    15131.51    477.07 o
   9   6   6      243.53      244.70     13.95 o
  10   6   6    19106.81    19173.41    193.04 o
  11   6   6       35.93       43.36      9.76 o
  12   6   6     6719.84     6738.49     72.87 o
  13   6   6       39.27       41.24      9.27 o
  14   6   6       24.62       24.61     12.13 o
  15   6   6     1218.34     1190.54     25.02 o
  16   6   6     2047.41     2150.95     35.08 o
   1   7   6       26.85       27.06     10.50 o
   2   7   6        0.92        2.39     10.63 o
   3   7   6      494.05      525.70     36.09 o
   4   7   6      745.25      755.75     19.81 o
   5   7   6      418.09      434.60     15.17 o
   6   7   6      268.70      286.85     16.04 o
   7   7   6        2.23        3.89      9.36 o
   8   7   6      151.49      176.46     18.78 o
   9   7   6       62.39       55.59      8.73 o
  10   7   6       32.26       32.50      9.76 o
  11   7   6        0.65       -9.11      8.00 o
  12   7   6        8.97       48.45     19.54 o
  13   7   6       22.81       24.76      9.03 o
  14   7   6      476.63      508.54     19.79 o
  15   7   6       84.56      116.44     14.20 o
   0   8   6     6617.28     6486.01     96.51 o
   1   8   6      706.85      748.21     20.91 o
   2   8   6    11809.07    11541.14    134.68 o
   3   8   6        4.44        2.11     12.32 o
   4   8   6     1389.82     1411.75     30.47 o
   5   8   6      271.05      268.96     18.17 o
   6   8   6     2196.92     2188.82     29.92 o
   7   8   6       64.22       69.84     11.18 o
   8   8   6    10959.58    10660.85    331.10 o
   9   8   6       99.14      134.91     12.99 o
  10   8   6     9577.59     9661.37    102.37 o
  11   8   6        2.12        3.58      9.67 o
  12   8   6     4821.85     4671.42     58.14 o
  13   8   6       67.81       74.30     12.20 o
  14   8   6        5.79       47.31     26.61 o
   1   9   6      528.74      569.19     13.42 o
   2   9   6     4454.23     4450.91     54.95 o
   3   9   6        6.39        9.74     11.06 o
   4   9   6     8366.32     8427.84     87.74 o
   5   9   6      917.17      921.35     19.24 o
   6   9   6    15476.16    15727.98    163.83 o
   7   9   6       10.48       27.37     11.81 o
   8   9   6     3009.47     2998.59     37.77 o
   9   9   6        0.75       -0.87      9.13 o
  10   9   6      212.65      246.21     19.41 o
  11   9   6        5.35        8.33      9.59 o
  12   9   6     7982.21     7618.91     87.00 o
   0  10   6      695.07      744.13     19.31 o
   1  10   6      145.49      137.07      9.52 o
   2  10   6       46.94       40.93      8.01 o
   3  10   6       47.27       39.99      8.81 o
   4  10   6        1.21       -4.31      8.75 o
   5  10   6       85.86      109.93     13.65 o
   6  10   6       79.61      107.56     13.83 o
   7  10   6        6.17        8.48      8.78 o
   8  10   6        1.98       -3.46      7.44 o
   9  10   6       15.20        5.75      9.78 o
  10  10   6       23.13       28.21     10.38 o
   1  11   6      118.95      150.37      9.93 o
   2  11   6     2276.10     2305.51     40.11 o
   3  11   6      562.11      586.69     20.68 o
   4  11   6    10972.09    11172.49    106.66 o
   5  11   6      139.99      150.66     12.46 o
   6  11   6     9725.57     9824.15     95.09 o
   7  11   6        2.47        8.45     17.09 o
   1   1   7     1356.66     1359.84     20.20 o
   2   1   7      778.81      742.85     15.49 o
   3   1   7    11239.56    11226.45    112.31 o
   4   1   7      131.55      145.52     11.20 o
   5   1   7    20239.21    20413.52    201.03 o
   6   1   7       40.84       44.89     10.49 o
   7   1   7    14722.48    14413.62    340.73 o
   8   1   7        3.88        3.40      8.90 o
   9   1   7       59.93       77.37     11.56 o
  10   1   7       25.08       16.61      6.78 o
  11   1   7     3965.40     4016.44     52.31 o
  12   1   7      136.84      148.06     12.76 o
  13   1   7    10594.94    10614.99    110.91 o
  14   1   7      154.66      173.25     11.96 o
  15   1   7     9319.36     9290.19     96.58 o
  16   1   7      135.66      164.23     12.34 o
   0   2   7        5.37       19.23     12.06 o
   1   2   7    11278.45    11270.54    111.45 o
   2   2   7      554.79      554.53     14.89 o
   3   2   7     6495.67     6483.99     68.23 o
   4   2   7      230.48      275.73     14.80 o
   5   2   7      113.66      113.43      8.65 o
   6   2   7       87.93      112.27     10.12 o
   7   2   7     8769.49     8692.81     89.58 o
   8   2   7      257.62      265.06     12.38 o
   9   2   7    14749.49    14925.39    150.94 o
  10   2   7       59.87       58.53     12.06 o
  11   2   7     7812.09     7774.44    114.88 o
  12   2   7      143.60      162.90     20.04 o
  13   2   7     2113.68     1961.46     51.12 o
  14   2   7       12.09        1.76     11.09 o
  15   2   7     1129.09     1120.71     32.74 o
  16   2   7      484.23      465.21     19.29 o
   1   3   7      236.26      280.25     11.23 o
   2   3   7       10.46       21.37     10.09 o
   3   3   7      264.39      261.38     12.14 o
   4   3   7      240.13      260.39     11.58 o
   5   3   7     1399.94     1390.76     21.11 o
   6   3   7      176.82      186.40      9.72 o
   7   3   7       16.89       20.13     10.51 o
   8   3   7        1.98        0.37      6.64 o
   9   3   7       16.89       19.93      8.62 o
  10   3   7      102.04      103.97      9.77 o
  11   3   7       64.46       63.35     10.25 o
  12   3   7        5.67       -0.72      8.67 o
  13   3   7      529.20      498.89     20.87 o
  14   3   7      359.50      327.18     18.46 o
  15   3   7       67.62       83.97     18.40 o
  16   3   7        3.15       19.71     17.74 o
   0   4   7     2809.53     2844.07     50.35 o
   1   4   7    20434.56    19849.07    823.66 o
   2   4   7       64.37       73.40     11.51 o
   3   4   7     4362.16     4434.72     47.90 o
   4   4   7       14.88       29.07      9.96 o
   5   4   7        0.93       12.54      9.39 o
   6   4   7       34.05       42.08      8.84 o
   7   4   7     9724.94     9818.40     99.76 o
   8   4   7      540.07      550.08     16.39 o
   9   4   7    14587.86    14622.76    147.59 o
  10   4   7      645.37      670.03     25.32 o
  11   4   7    12316.51    12150.41    124.58 o
  12   4   7      111.33      110.00     15.36 o
  13   4   7     1482.52     1507.13     37.15 o
  14   4   7        3.48       -6.28      9.71 o
  15   4   7      787.36      794.77     23.62 o
   1   5   7     1082.84     1122.45     38.93 o
   2   5   7      104.87      105.22     16.22 o
   3   5   7     5244.14     5290.76     83.32 o
   4   5   7      428.43      447.94     23.34 o
   5   5   7    11271.24    11301.97    113.91 o
   6   5   7     1074.77     1064.81     20.24 o
   7   5   7     4644.40     4695.23     52.44 o
   8   5   7      112.88      112.02     11.26 o
   9   5   7      185.07      207.56     11.93 o
  10   5   7       52.53       35.88     13.07 o
  11   5   7      457.99      494.88     19.13 o
  12   5   7      241.72      264.39     18.77 o
  13   5   7     8252.28     8054.68     87.83 o
  14   5   7      360.57      338.24     21.18 o
   0   6   7        1.31       -6.90     18.73 o
   1   6   7     2080.45     1978.54    108.89 o
   2   6   7       16.74       25.91     15.91 o
   3   6   7      605.67      587.99     18.55 o
   4   6   7      167.57      173.03     14.85 o
   5   6   7      130.86      159.04     21.46 o
   6   6   7      185.69      150.89     13.33 o
   7   6   7      592.97      597.79     17.39 o
   8   6   7       37.42       32.93     12.32 o
   9   6   7     2588.15     2575.45     40.26 o
  10   6   7       28.91       38.54     12.10 o
  11   6   7      570.18      660.88     16.35 o
  12   6   7       27.18       20.10      8.85 o
  13   6   7       32.70       50.12     10.61 o
   1   7   7     5514.94     5585.50     74.25 o
   2   7   7      115.01      134.16     14.60 o
   3   7   7    13286.17    13262.54    156.68 o
   4   7   7      408.89      449.83     36.79 o
   5   7   7    12638.51    12759.63    154.38 o
   6   7   7      320.01      297.48     16.56 o
   7   7   7     7151.45     7229.65     89.09 o
   8   7   7      334.21      377.27     31.77 o
   9   7   7      587.48      589.65     28.74 o
  10   7   7      308.53      300.14     14.67 o
  11   7   7     2946.71     2896.90     37.51 o
  12   7   7      115.51      123.64     14.12 o
   0   8   7      978.19      654.78    244.45 o
   1   8   7     7115.12     7219.04     90.59 o
   2   8   7        1.05       -1.91     12.90 o
   3   8   7      121.60      119.95     13.97 o
   4   8   7      610.46      614.66     23.21 o
   5   8   7        4.67       10.78     10.58 o
   6   8   7      163.86      194.40     12.60 o
   7   8   7     1007.24     1005.41     24.89 o
   8   8   7      425.61      453.72     15.52 o
   9   8   7     3756.01     3796.39     46.96 o
  10   8   7      338.25      298.93     12.98 o
   1   9   7       42.19       42.16     12.30 o
   2   9   7        5.23       12.78     10.27 o
   3   9   7     2627.39     2643.68     36.28 o
   4   9   7       13.48       15.95     11.45 o
   5   9   7     3949.48     3927.40     68.72 o
   6   9   7       48.48       48.95     10.90 o
   7   9   7     1074.58     1102.86     27.74 o
   8   9   7        7.34       11.43     10.92 o
   0  10   7       17.55       25.88     14.14 o
   1  10   7    10861.06    10884.12    105.07 o
   2  10   7      156.10      195.30     25.25 o
   3  10   7     4568.47     4424.62     74.32 o
   4  10   7       36.89       36.24     10.64 o
   0   0   8    18341.79    18138.26    360.75 o
   1   0   8      730.03      747.69     32.03 o
   2   0   8    11851.33    11983.51    195.66 o
   3   0   8      332.60      357.79     18.73 o
   4   0   8      642.55      651.38     20.55 o
   5   0   8       21.24       21.33     17.38 o
   6   0   8     2515.57     2515.65     46.58 o
   7   0   8      264.67      283.33     44.85 o
   8   0   8    13400.00    13490.91    196.82 o
   9   0   8      997.57      900.90     45.34 o
  10   0   8     7919.21     8168.23    180.38 o
  11   0   8      500.04      489.88     36.47 o
  12   0   8     7263.43     7209.17    161.65 o
  13   0   8        6.17       16.36     12.18 o
   1   1   8       46.95       42.25      8.85 o
   2   1   8     1387.24     1393.54     27.32 o
   3   1   8       84.72       91.33      9.46 o
   4   1   8     3551.00     3547.38     40.79 o
   5   1   8       11.65       18.55      8.57 o
   6   1   8     5795.27     5702.64     78.67 o
   7   1   8      938.52      846.82     19.49 o
   8   1   8      913.57      846.78     20.23 o
   9   1   8      214.30      233.75     14.72 o
  10   1   8      569.73      457.40     44.60 o
  11   1   8      684.01      682.88     21.56 o
  12   1   8      850.20      824.82     26.06 o
  13   1   8      274.74      261.60     12.90 o
   0   2   8    11550.92    11182.24    159.26 o
   1   2   8        6.58        1.11      8.31 o
   2   2   8     2883.16     2918.23     34.72 o
   3   2   8      137.12      115.30     10.50 o
   4   2   8      103.16      108.91     12.17 o
   5   2   8       20.46       27.74      8.29 o
   6   2   8     1108.45     1080.06     21.98 o
   7   2   8       91.88       76.04     12.49 o
   8   2   8     3065.12     2968.06    110.34 o
   9   2   8      286.81      297.58     13.40 o
  10   2   8     4340.15     4380.23     53.64 o
  11   2   8       23.08       20.42     11.82 o
  12   2   8     2654.24     2628.59     39.44 o
  13   2   8       38.04       26.71     15.28 o
   1   3   8        2.31        6.83      8.50 o
   2   3   8     8761.22     8817.45     90.87 o
   3   3   8      416.80      441.76     16.65 o
   4   3   8    12398.69    12690.45    151.16 o
   5   3   8      788.61      817.64     27.99 o
   6   3   8    11470.86    11557.39    138.81 o
   7   3   8       52.99       61.23     12.19 o
   8   3   8     4322.37     4352.02     56.48 o
   9   3   8       13.08       13.19      9.80 o
  10   3   8      561.50      552.57     21.34 o
  11   3   8      141.84      134.49     15.78 o
  12   3   8     5309.88     5386.19     86.77 o
   0   4   8     3343.30     3276.51     66.53 o
   1   4   8       26.22       26.38     14.77 o
   2   4   8      486.47      474.79     26.09 o
   3   4   8      140.93      126.38     12.99 o
   4   4   8       66.62       54.34     12.08 o
   5   4   8       16.25       24.14      8.96 o
   6   4   8      319.00      339.64     13.09 o
   7   4   8        1.96        3.92      6.81 o
   8   4   8     1302.24     1313.75     35.89 o
   9   4   8      369.61      332.62     11.90 o
  10   4   8      132.14      130.97     13.48 o
  11   4   8      346.90      354.60     21.20 o
  12   4   8      684.81      594.45     18.40 o
   1   5   8       20.36       21.13     14.28 o
   2   5   8     3919.10     3873.65     74.91 o
   3   5   8        2.16       12.47      7.75 o
   4   5   8     6676.86     6764.41     82.56 o
   5   5   8      129.88      133.31     12.38 o
   6   5   8     4663.04     4701.01     52.95 o
   7   5   8       16.17       19.29      8.48 o
   8   5   8     2099.74     2086.91     27.96 o
   9   5   8       56.02       63.49     13.01 o
  10   5   8      203.10      197.79     18.28 o
  11   5   8       97.88       93.84     15.21 o
   0   6   8     9417.78     9440.72    210.93 o
   1   6   8      365.06      433.99     77.87 o
   2   6   8     8660.79     8724.90    133.81 o
   3   6   8       11.63       24.92     14.68 o
   4   6   8      716.33      770.17     24.02 o
   5   6   8      171.54      174.20     15.72 o
   6   6   8     1072.69     1121.79     39.47 o
   7   6   8      187.80      205.98     17.90 o
   8   6   8     8863.46     8795.88    109.00 o
   9   6   8       87.75      102.88     17.49 o
   1   7   8       86.71       87.26     16.37 o
   2   7   8      653.51      672.40     26.23 o
   3   7   8        1.57      -16.68     11.12 o
   4   7   8       13.44       20.87     14.68 o
   5   7   8       66.02       27.57     12.39 o
   6   7   8      289.41      275.63     26.86 o
   7   7   8        1.20       -1.97      8.61 o
   0   8   8    10524.42    10568.33    225.72 o
   1   8   8      131.39      191.80     75.40 o
   2   8   8     2182.53     2270.36     44.54 o
   3   8   8       83.46       94.65     14.20 o
   4   8   8     1304.83     1296.99     27.48 o
   1   1   9      452.74      536.33     18.78 o
   2   1   9      219.11      244.14     15.79 o
   3   1   9     5681.70     5757.18     64.30 o
   4   1   9      620.85      637.15     20.77 o
   5   1   9     9775.45     9891.99    106.85 o
   6   1   9        2.82        3.86      9.55 o
   7   1   9     6393.15     6259.98     80.21 o
   8   1   9        6.87       12.13     10.99 o
   0   2   9     1204.96     1202.27     38.44 o
   1   2   9     6229.68     6330.75     68.08 o
   2   2   9       11.56       14.01     10.60 o
   3   2   9     2499.05     2464.73     32.75 o
   4   2   9       26.47       16.71      8.92 o
   5   2   9       15.14       16.62     11.92 o
   6   2   9      286.41      247.82     14.77 o
   7   2   9     3043.81     3151.56     44.29 o
   8   2   9       12.64       12.69     10.42 o
   1   3   9      329.20      329.71     18.64 o
   2   3   9       24.64       24.00     10.75 o
   3   3   9      148.35      139.90     16.25 o
   4   3   9        0.44       -6.20     10.73 o
   5   3   9      257.29      252.42     14.16 o
   6   3   9       39.60       28.49     12.58 o
   7   3   9       21.72       24.97     11.74 o
   0   4   9       14.59       13.80     31.54 o
   1   4   9     7872.25     7964.34    100.32 o
   2   4   9      852.56      792.20     33.05 o
   3   4   9     3054.60     3144.64     45.87 o
   4   4   9        3.16       33.67     20.02 o
   5   4   9       12.27        9.33     10.72 o
   6   4   9      124.95      116.76     16.30 o
   1   5   9      756.60      725.59     27.45 o
   2   5   9      226.17      213.80     27.11 o
   3   5   9     2948.59     2986.39     60.13 o
 
